# Supplementary material for: Calendulaglycoside A showing potential activity against SARS-CoV-2 main protease: Molecular docking, molecular dynamics, and SAR studies
Source: J Tradit Complement Med. 2021 May 17;12(1):16–34. doi: 10.1016/j.jtcme.2021.05.001 (PMC8126476; doi:10.1016/j.jtcme.2021.05.001)
Supplement: Multimedia component 1 [file mmc1.zip]

Archive with 1 entries (1 files):
- jtcme_446_4 Supplementary Information- R2_mmc1.DOCX
